# Supplementary material for: Effects of breeding history and crop management on the root architecture of wheat
Source: Plant Soil. 2020 Jun 20;452(1):587–600. doi: 10.1007/s11104-020-04585-2 (PMC7371663; doi:10.1007/s11104-020-04585-2)
Supplement: Supplementary file 2 — (XLSX 46 kb) [file 11104_2020_4585_MOESM2_ESM.xlsx]

## Sheet: Sonning
Year	Variety	Tillage	block	Crown root angle	Seminal root number	Crown root number	Nodal root number
2016	Alchemy	MinTill	B1	100.376	7	11	0
2016	Alchemy	MinTill	B1	139.785	7	13	0
2016	Bankuti_1201	MinTill	B1	103.97	6	9	0
2016	Bankuti_1201	MinTill	B1	122.846	5	8	0
2016	Cappelle_Desprez	MinTill	B1	78.464	3	9	0
2016	Cappelle_Desprez	MinTill	B1	107.729	NA	5	3
2016	Hereward	MinTill	B1	96.44	NA	11	0
2016	Hereward	MinTill	B1	114.981	NA	9	0
2016	JB_Diego	MinTill	B1	80.792	0	11	0
2016	JB_Diego	MinTill	B1	142.901	0	7	0
2016	KWS_Santiago	MinTill	B1	128.442	4	15	2
2016	KWS_Santiago	MinTill	B1	140.265	6	9	0
2016	Maris_Wigeon	MinTill	B1	112.116	4	10	0
2016	Maris_Wigeon	MinTill	B1	132.133	7	9	0
2016	Milns_N_59	MinTill	B1	92.327	5	12	1
2016	Milns_N_59	MinTill	B1	100.457	8	10	0
2016	MV-Kolo	MinTill	B1	109.866	4	13	0
2016	MV-Kolo	MinTill	B1	112.655	9	11	0
2016	Ostka_Skomoroska	MinTill	B1	89.248	7	9	0
2016	Ostka_Skomoroska	MinTill	B1	102.127	5	8	1
2016	Red_Lammas	MinTill	B1	104.599	8	10	2
2016	Red_Lammas	MinTill	B1	111.509	6	9	0
2016	Red_Standard	MinTill	B1	116.706	NA	15	0
2016	Red_Standard	MinTill	B1	120.019	6	10	2
2016	Red_Stettin_13	MinTill	B1	73.22	5	16	4
2016	Red_Stettin_13	MinTill	B1	87.319	NA	12	2
2016	Robigus	MinTill	B1	63.245	NA	8	1
2016	Robigus	MinTill	B1	90.729	6	8	0
2016	Samanta_117	MinTill	B1	94.638	5	8	3
2016	Samanta_117	MinTill	B1	107.352	NA	8	2
2016	Soissons	MinTill	B1	91.772	4	7	0
2016	Soissons	MinTill	B1	112.15	0	7	2
2016	Steadfast	MinTill	B1	102.062	NA	7	5
2016	Steadfast	MinTill	B1	120.921	3	9	2
2016	Tiepolo	MinTill	B1	107.766	8	13	0
2016	Tiepolo	MinTill	B1	109.936	NA	8	4
2016	WW_502	MinTill	B1	100.386	6	7	2
2016	WW_502	MinTill	B1	101.177	4	11	0
2016	WW_512	MinTill	B1	78.532	6	11	0
2016	WW_512	MinTill	B1	84.721	5	9	0
2016	Alchemy	Plough	B1	NA	NA	NA	NA
2016	Alchemy	Plough	B1	NA	NA	NA	NA
2016	Bankuti_1201	Plough	B1	90.728	3	7	0
2016	Bankuti_1201	Plough	B1	106.489	4	12	0
2016	Cappelle_Desprez	Plough	B1	73.71	4	8	1
2016	Cappelle_Desprez	Plough	B1	117.997	7	13	1
2016	Hereward	Plough	B1	128.943	3	11	0
2016	Hereward	Plough	B1	129.634	5	7	3
2016	JB_Diego	Plough	B1	83.424	7	13	0
2016	JB_Diego	Plough	B1	102.901	5	16	0
2016	KWS_Santiago	Plough	B1	71.166	9	11	1
2016	KWS_Santiago	Plough	B1	96.232	7	13	0
2016	Maris_Wigeon	Plough	B1	89.331	6	10	1
2016	Maris_Wigeon	Plough	B1	134.865	5	15	1
2016	Milns_N_59	Plough	B1	79.68	5	13	0
2016	Milns_N_59	Plough	B1	87.015	5	9	1
2016	MV-Kolo	Plough	B1	131.493	5	11	1
2016	MV-Kolo	Plough	B1	135.969	5	10	0
2016	Ostka_Skomoroska	Plough	B1	83.768	6	8	3
2016	Ostka_Skomoroska	Plough	B1	93.513	4	9	2
2016	Red_Lammas	Plough	B1	69.018	3	9	0
2016	Red_Lammas	Plough	B1	125.975	7	12	0
2016	Red_Standard	Plough	B1	66.704	3	9	3
2016	Red_Standard	Plough	B1	113.817	5	12	3
2016	Red_Stettin_13	Plough	B1	66.745	6	8	2
2016	Red_Stettin_13	Plough	B1	79.613	1	8	0
2016	Robigus	Plough	B1	134.206	4	10	3
2016	Robigus	Plough	B1	137.768	4	9	0
2016	Samanta_117	Plough	B1	NA	NA	NA	NA
2016	Samanta_117	Plough	B1	NA	NA	NA	NA
2016	Soissons	Plough	B1	104.465	7	13	1
2016	Soissons	Plough	B1	106.402	5	11	0
2016	Steadfast	Plough	B1	106.57	8	12	0
2016	Steadfast	Plough	B1	107.834	NA	10	3
2016	Tiepolo	Plough	B1	92.853	6	16	0
2016	Tiepolo	Plough	B1	108.558	5	12	1
2016	WW_502	Plough	B1	96.454	NA	11	0
2016	WW_502	Plough	B1	96.636	NA	8	0
2016	WW_512	Plough	B1	54.833	4	12	2
2016	WW_512	Plough	B1	108.311	2	10	0
2016	Alchemy	MinTill	B2	108.89	5	4	2
2016	Alchemy	MinTill	B2	145.331	6	8	1
2016	Bankuti_1201	MinTill	B2	108.741	6	12	0
2016	Bankuti_1201	MinTill	B2	129.125	7	10	0
2016	Cappelle_Desprez	MinTill	B2	79.849	5	7	4
2016	Cappelle_Desprez	MinTill	B2	80.783	8	9	4
2016	Hereward	MinTill	B2	78.138	5	7	0
2016	Hereward	MinTill	B2	103.438	4	10	0
2016	JB_Diego	MinTill	B2	102.282	7	12	0
2016	JB_Diego	MinTill	B2	107.095	4	11	0
2016	KWS_Santiago	MinTill	B2	116.987	NA	9	0
2016	KWS_Santiago	MinTill	B2	143.731	NA	14	3
2016	Maris_Wigeon	MinTill	B2	90.158	8	9	1
2016	Maris_Wigeon	MinTill	B2	125.935	6	11	3
2016	Milns_N_59	MinTill	B2	99.843	NA	11	0
2016	Milns_N_59	MinTill	B2	123.302	6	6	1
2016	MV-Kolo	MinTill	B2	78.194	5	11	3
2016	MV-Kolo	MinTill	B2	90.198	6	11	2
2016	Ostka_Skomoroska	MinTill	B2	122.227	6	8	0
2016	Ostka_Skomoroska	MinTill	B2	144.987	NA	8	2
2016	Red_Lammas	MinTill	B2	57.824	7	7	5
2016	Red_Lammas	MinTill	B2	101.143	NA	5	1
2016	Red_Standard	MinTill	B2	79.337	4	14	3
2016	Red_Standard	MinTill	B2	92.535	4	5	3
2016	Red_Stettin_13	MinTill	B2	76.84	NA	12	1
2016	Red_Stettin_13	MinTill	B2	100.272	3	15	2
2016	Robigus	MinTill	B2	99.108	8	11	3
2016	Robigus	MinTill	B2	109.742	6	9	2
2016	Samanta_117	MinTill	B2	105.14	3	8	0
2016	Samanta_117	MinTill	B2	NA	NA	NA	NA
2016	Soissons	MinTill	B2	55.946	NA	11	1
2016	Soissons	MinTill	B2	119.225	NA	12	1
2016	Steadfast	MinTill	B2	113.723	NA	14	1
2016	Steadfast	MinTill	B2	117.134	NA	9	0
2016	Tiepolo	MinTill	B2	128.093	5	11	0
2016	Tiepolo	MinTill	B2	142.892	4	10	3
2016	WW_502	MinTill	B2	147.851	4	6	0
2016	WW_502	MinTill	B2	154.593	5	7	1
2016	WW_512	MinTill	B2	115.273	NA	5	4
2016	WW_512	MinTill	B2	118.974	NA	19	5
2016	Alchemy	Plough	B2	118.463	5	9	2
2016	Alchemy	Plough	B2	136	6	9	0
2016	Bankuti_1201	Plough	B2	101.582	NA	12	0
2016	Bankuti_1201	Plough	B2	138.136	NA	8	0
2016	Cappelle_Desprez	Plough	B2	67.64	7	12	0
2016	Cappelle_Desprez	Plough	B2	102.962	NA	9	3
2016	Hereward	Plough	B2	120.929	NA	16	1
2016	Hereward	Plough	B2	130.432	5	11	5
2016	JB_Diego	Plough	B2	104.313	4	7	0
2016	JB_Diego	Plough	B2	111.61	6	11	3
2016	KWS_Santiago	Plough	B2	105.601	5	9	1
2016	KWS_Santiago	Plough	B2	143.3	6	15	0
2016	Maris_Wigeon	Plough	B2	122.527	6	8	0
2016	Maris_Wigeon	Plough	B2	127.423	8	12	0
2016	Milns_N_59	Plough	B2	84.295	3	6	3
2016	Milns_N_59	Plough	B2	109.082	6	12	0
2016	MV-Kolo	Plough	B2	110.879	5	10	0
2016	MV-Kolo	Plough	B2	124.209	6	6	4
2016	Ostka_Skomoroska	Plough	B2	73.315	3	12	0
2016	Ostka_Skomoroska	Plough	B2	105.416	5	15	7
2016	Red_Lammas	Plough	B2	88.751	8	13	1
2016	Red_Lammas	Plough	B2	101.002	6	11	0
2016	Red_Standard	Plough	B2	106.394	5	9	1
2016	Red_Standard	Plough	B2	114.697	6	10	2
2016	Red_Stettin_13	Plough	B2	80.602	NA	12	0
2016	Red_Stettin_13	Plough	B2	118.046	7	8	2
2016	Robigus	Plough	B2	100.96	6	7	0
2016	Robigus	Plough	B2	107.238	5	14	0
2016	Samanta_117	Plough	B2	142.909	5	7	1
2016	Samanta_117	Plough	B2	152.802	5	11	0
2016	Soissons	Plough	B2	112.334	5	10	2
2016	Soissons	Plough	B2	120.505	5	13	0
2016	Steadfast	Plough	B2	123.995	6	15	0
2016	Steadfast	Plough	B2	127.874	6	12	1
2016	Tiepolo	Plough	B2	107.744	8	9	3
2016	Tiepolo	Plough	B2	109.224	7	13	2
2016	WW_502	Plough	B2	85.031	5	8	0
2016	WW_502	Plough	B2	113.225	5	5	5
2016	WW_512	Plough	B2	96.852	5	12	0
2016	WW_512	Plough	B2	106.235	2	7	0
2016	Alchemy	MinTill	B3	91.662	5	10	2
2016	Alchemy	MinTill	B3	122.856	NA	11	0
2016	Bankuti_1201	MinTill	B3	102.68	5	7	0
2016	Bankuti_1201	MinTill	B3	153.524	6	13	0
2016	Cappelle_Desprez	MinTill	B3	88.815	7	9	0
2016	Cappelle_Desprez	MinTill	B3	106.816	6	10	1
2016	Hereward	MinTill	B3	113.649	4	13	0
2016	Hereward	MinTill	B3	152.419	NA	9	2
2016	JB_Diego	MinTill	B3	107.826	6	12	0
2016	JB_Diego	MinTill	B3	118.539	4	8	0
2016	KWS_Santiago	MinTill	B3	80.512	NA	12	0
2016	KWS_Santiago	MinTill	B3	84.709	3	11	0
2016	Maris_Wigeon	MinTill	B3	123.888	6	8	0
2016	Maris_Wigeon	MinTill	B3	151.986	7	11	2
2016	Milns_N_59	MinTill	B3	101.096	3	6	0
2016	Milns_N_59	MinTill	B3	107.912	NA	6	0
2016	MV-Kolo	MinTill	B3	109.444	NA	10	0
2016	MV-Kolo	MinTill	B3	118.527	6	11	0
2016	Ostka_Skomoroska	MinTill	B3	71.034	4	7	0
2016	Ostka_Skomoroska	MinTill	B3	111.241	NA	11	4
2016	Red_Lammas	MinTill	B3	74.271	5	11	0
2016	Red_Lammas	MinTill	B3	103.718	NA	5	1
2016	Red_Standard	MinTill	B3	72.048	NA	11	0
2016	Red_Standard	MinTill	B3	73.881	NA	9	3
2016	Red_Stettin_13	MinTill	B3	106.407	7	7	1
2016	Red_Stettin_13	MinTill	B3	106.775	NA	13	3
2016	Robigus	MinTill	B3	99.563	4	9	0
2016	Robigus	MinTill	B3	151.049	7	8	2
2016	Samanta_117	MinTill	B3	90.491	NA	4	1
2016	Samanta_117	MinTill	B3	102.022	5	6	0
2016	Soissons	MinTill	B3	72.238	6	8	0
2016	Soissons	MinTill	B3	118.763	6	7	0
2016	Steadfast	MinTill	B3	114.979	5	14	3
2016	Steadfast	MinTill	B3	120.663	NA	11	2
2016	Tiepolo	MinTill	B3	113.088	5	10	0
2016	Tiepolo	MinTill	B3	144.541	5	9	1
2016	WW_502	MinTill	B3	76.221	10	10	3
2016	WW_502	MinTill	B3	122.189	NA	10	0
2016	WW_512	MinTill	B3	110.55	6	9	0
2016	WW_512	MinTill	B3	135.376	NA	13	0
2016	Alchemy	Plough	B3	113.163	8	20	0
2016	Alchemy	Plough	B3	144.493	7	13	2
2016	Bankuti_1201	Plough	B3	110.181	NA	9	0
2016	Bankuti_1201	Plough	B3	153.318	4	19	0
2016	Cappelle_Desprez	Plough	B3	116.31	6	13	1
2016	Cappelle_Desprez	Plough	B3	137.777	6	15	0
2016	Hereward	Plough	B3	126.936	NA	11	0
2016	Hereward	Plough	B3	136.34	5	9	0
2016	JB_Diego	Plough	B3	144.056	5	12	0
2016	JB_Diego	Plough	B3	158.141	3	9	4
2016	KWS_Santiago	Plough	B3	120.5	8	8	1
2016	KWS_Santiago	Plough	B3	162.46	8	17	1
2016	Maris_Wigeon	Plough	B3	98.739	5	8	2
2016	Maris_Wigeon	Plough	B3	100.085	5	11	4
2016	Milns_N_59	Plough	B3	79.735	4	14	0
2016	Milns_N_59	Plough	B3	87.05	NA	8	0
2016	MV-Kolo	Plough	B3	113.254	7	11	0
2016	MV-Kolo	Plough	B3	139.029	6	10	3
2016	Ostka_Skomoroska	Plough	B3	75.529	8	5	0
2016	Ostka_Skomoroska	Plough	B3	108.063	6	7	0
2016	Red_Lammas	Plough	B3	120.662	5	8	3
2016	Red_Lammas	Plough	B3	139.924	4	11	6
2016	Red_Standard	Plough	B3	87.864	4	10	0
2016	Red_Standard	Plough	B3	105.001	NA	9	1
2016	Red_Stettin_13	Plough	B3	83.751	4	7	2
2016	Red_Stettin_13	Plough	B3	105.041	NA	9	2
2016	Robigus	Plough	B3	98.34	4	7	0
2016	Robigus	Plough	B3	149.835	5	8	0
2016	Samanta_117	Plough	B3	95.751	4	4	1
2016	Samanta_117	Plough	B3	112.568	NA	9	1
2016	Soissons	Plough	B3	124.821	3	10	0
2016	Soissons	Plough	B3	130.281	5	11	0
2016	Steadfast	Plough	B3	85.653	7	14	0
2016	Steadfast	Plough	B3	118.018	7	14	3
2016	Tiepolo	Plough	B3	104.326	5	14	1
2016	Tiepolo	Plough	B3	123.726	6	10	0
2016	WW_502	Plough	B3	62.73	5	6	0
2016	WW_502	Plough	B3	94.331	5	8	0
2016	WW_512	Plough	B3	NA	NA	NA	NA
2016	WW_512	Plough	B3	NA	NA	NA	NA
2016	Alchemy	MinTill	B4	77.609	NA	7	0
2016	Alchemy	MinTill	B4	79.883	6	9	1
2016	Bankuti_1201	MinTill	B4	101.153	5	11	0
2016	Bankuti_1201	MinTill	B4	154.91	5	12	0
2016	Cappelle_Desprez	MinTill	B4	82.07	5	10	0
2016	Cappelle_Desprez	MinTill	B4	114.119	5	10	4
2016	Hereward	MinTill	B4	107.787	7	8	0
2016	Hereward	MinTill	B4	132.877	4	7	4
2016	JB_Diego	MinTill	B4	106.955	5	11	0
2016	JB_Diego	MinTill	B4	119.361	5	11	0
2016	KWS_Santiago	MinTill	B4	70.103	6	11	0
2016	KWS_Santiago	MinTill	B4	79.173	NA	9	0
2016	Maris_Wigeon	MinTill	B4	92.803	5	8	0
2016	Maris_Wigeon	MinTill	B4	122.855	7	11	2
2016	Milns_N_59	MinTill	B4	82.614	NA	9	4
2016	Milns_N_59	MinTill	B4	107.329	6	12	1
2016	MV-Kolo	MinTill	B4	75.57	7	9	1
2016	MV-Kolo	MinTill	B4	109.858	5	14	5
2016	Ostka_Skomoroska	MinTill	B4	96.419	4	6	0
2016	Ostka_Skomoroska	MinTill	B4	118.456	5	7	0
2016	Red_Lammas	MinTill	B4	80.682	7	11	6
2016	Red_Lammas	MinTill	B4	110.719	6	9	2
2016	Red_Standard	MinTill	B4	65.922	NA	6	5
2016	Red_Standard	MinTill	B4	82.737	NA	8	0
2016	Red_Stettin_13	MinTill	B4	96.212	NA	13	4
2016	Red_Stettin_13	MinTill	B4	105.231	6	13	2
2016	Robigus	MinTill	B4	88.105	5	8	0
2016	Robigus	MinTill	B4	92.821	4	13	0
2016	Samanta_117	MinTill	B4	85.366	NA	11	0
2016	Samanta_117	MinTill	B4	104.509	NA	12	0
2016	Soissons	MinTill	B4	101.074	NA	10	0
2016	Soissons	MinTill	B4	113.827	6	8	0
2016	Steadfast	MinTill	B4	101.883	NA	13	4
2016	Steadfast	MinTill	B4	110.069	NA	12	0
2016	Tiepolo	MinTill	B4	72.789	4	11	0
2016	Tiepolo	MinTill	B4	126.518	7	12	2
2016	WW_502	MinTill	B4	101.238	5	10	1
2016	WW_502	MinTill	B4	133.621	5	11	0
2016	WW_512	MinTill	B4	90.825	NA	12	0
2016	WW_512	MinTill	B4	104.136	NA	13	0
2016	Alchemy	Plough	B4	80.563	2	6	0
2016	Alchemy	Plough	B4	112.332	NA	14	0
2016	Bankuti_1201	Plough	B4	117.834	7	10	0
2016	Bankuti_1201	Plough	B4	122.522	5	9	1
2016	Cappelle_Desprez	Plough	B4	87.022	6	12	0
2016	Cappelle_Desprez	Plough	B4	120.913	6	14	0
2016	Hereward	Plough	B4	108.723	NA	9	0
2016	Hereward	Plough	B4	133.482	6	10	4
2016	JB_Diego	Plough	B4	93.972	7	11	0
2016	JB_Diego	Plough	B4	106.701	NA	10	0
2016	KWS_Santiago	Plough	B4	111.322	7	16	0
2016	KWS_Santiago	Plough	B4	113.106	4	11	2
2016	Maris_Wigeon	Plough	B4	107.7	5	12	0
2016	Maris_Wigeon	Plough	B4	129.214	5	9	0
2016	Milns_N_59	Plough	B4	65.019	6	11	0
2016	Milns_N_59	Plough	B4	72.594	7	12	2
2016	MV-Kolo	Plough	B4	98.855	7	14	5
2016	MV-Kolo	Plough	B4	116.512	5	13	2
2016	Ostka_Skomoroska	Plough	B4	97.803	5	14	2
2016	Ostka_Skomoroska	Plough	B4	113.712	4	13	1
2016	Red_Lammas	Plough	B4	100.509	8	13	0
2016	Red_Lammas	Plough	B4	115.883	5	10	4
2016	Red_Standard	Plough	B4	62.576	6	8	0
2016	Red_Standard	Plough	B4	95.347	NA	9	2
2016	Red_Stettin_13	Plough	B4	74.279	6	9	1
2016	Red_Stettin_13	Plough	B4	106.886	4	17	3
2016	Robigus	Plough	B4	120.659	4	12	0
2016	Robigus	Plough	B4	157.637	6	16	0
2016	Samanta_117	Plough	B4	101.376	7	8	3
2016	Samanta_117	Plough	B4	132.127	6	11	0
2016	Soissons	Plough	B4	96.835	7	11	1
2016	Soissons	Plough	B4	111.214	3	9	0
2016	Steadfast	Plough	B4	81.029	8	11	1
2016	Steadfast	Plough	B4	113.596	3	7	7
2016	Tiepolo	Plough	B4	113.99	5	15	0
2016	Tiepolo	Plough	B4	130.159	7	15	0
2016	WW_502	Plough	B4	82.046	6	5	3
2016	WW_502	Plough	B4	131.016	6	7	0
2016	WW_512	Plough	B4	73.405	NA	8	2
2016	WW_512	Plough	B4	89.97	NA	10	1
2017	Alchemy	MinTill	B1	81.395	5	9	0
2017	Alchemy	MinTill	B1	89.51	6	8	1
2017	Bankuti_1201	MinTill	B1	65.663	4	8	0
2017	Bankuti_1201	MinTill	B1	117.34	7	10	0
2017	Cappelle_Desprez	MinTill	B1	93.386	6	7	0
2017	Cappelle_Desprez	MinTill	B1	123.531	4	10	4
2017	Hereward	MinTill	B1	50.004	6	11	0
2017	Hereward	MinTill	B1	92.689	4	7	0
2017	JB_Diego	MinTill	B1	79.711	5	13	0
2017	JB_Diego	MinTill	B1	88.719	4	11	0
2017	KWS_Santiago	MinTill	B1	63.597	5	8	0
2017	KWS_Santiago	MinTill	B1	108.501	6	3	3
2017	Maris_Wigeon	MinTill	B1	50.867	6	11	5
2017	Maris_Wigeon	MinTill	B1	91.602	4	8	6
2017	Milns_N_59	MinTill	B1	109.968	5	9	3
2017	Milns_N_59	MinTill	B1	121.8	6	11	0
2017	MV-Kolo	MinTill	B1	90.071	4	9	0
2017	MV-Kolo	MinTill	B1	90.352	5	9	0
2017	Ostka_Skomoroska	MinTill	B1	65.444	3	11	2
2017	Ostka_Skomoroska	MinTill	B1	122.642	4	14	5
2017	Red_Lammas	MinTill	B1	90.91	5	12	0
2017	Red_Lammas	MinTill	B1	121.475	5	5	1
2017	Red_Standard	MinTill	B1	71.605	5	10	0
2017	Red_Standard	MinTill	B1	118.954	4	9	0
2017	Red_Stettin_13	MinTill	B1	84.322	7	7	6
2017	Red_Stettin_13	MinTill	B1	87.511	5	11	4
2017	Robigus	MinTill	B1	114.533	6	12	1
2017	Robigus	MinTill	B1	127.499	5	7	2
2017	Samanta_117	MinTill	B1	101.015	6	5	0
2017	Samanta_117	MinTill	B1	108.483	4	7	0
2017	Soissons	MinTill	B1	105.27	3	9	0
2017	Soissons	MinTill	B1	119.755	4	10	0
2017	Steadfast	MinTill	B1	120.687	6	9	4
2017	Steadfast	MinTill	B1	135.13	7	10	4
2017	Tiepolo	MinTill	B1	122.134	4	26	2
2017	Tiepolo	MinTill	B1	124.337	4	7	2
2017	WW_502	MinTill	B1	84.63	4	6	0
2017	WW_502	MinTill	B1	117.261	5	10	0
2017	WW_512	MinTill	B1	100.485	4	5	3
2017	WW_512	MinTill	B1	108.389	3	8	0
2017	Alchemy	Plough	B1	114.512	3	8	0
2017	Alchemy	Plough	B1	132.978	6	8	1
2017	Bankuti_1201	Plough	B1	80.799	4	13	4
2017	Bankuti_1201	Plough	B1	126.591	4	9	3
2017	Cappelle_Desprez	Plough	B1	68.784	4	13	5
2017	Cappelle_Desprez	Plough	B1	85.433	8	11	0
2017	Hereward	Plough	B1	102.364	4	12	6
2017	Hereward	Plough	B1	108.566	6	8	0
2017	JB_Diego	Plough	B1	92.089	6	8	6
2017	JB_Diego	Plough	B1	117.43	4	13	5
2017	KWS_Santiago	Plough	B1	129.378	5	11	0
2017	KWS_Santiago	Plough	B1	132.613	3	9	4
2017	Maris_Wigeon	Plough	B1	90.89	5	7	7
2017	Maris_Wigeon	Plough	B1	120.016	5	9	3
2017	Milns_N_59	Plough	B1	108.23	5	11	0
2017	Milns_N_59	Plough	B1	124.67	7	7	3
2017	MV-Kolo	Plough	B1	96.287	4	11	0
2017	MV-Kolo	Plough	B1	112.354	5	5	3
2017	Ostka_Skomoroska	Plough	B1	76.356	4	7	2
2017	Ostka_Skomoroska	Plough	B1	120.202	3	8	5
2017	Red_Lammas	Plough	B1	101.179	3	14	0
2017	Red_Lammas	Plough	B1	118.233	3	10	0
2017	Red_Standard	Plough	B1	120.792	5	14	2
2017	Red_Standard	Plough	B1	127.462	6	44	9
2017	Red_Stettin_13	Plough	B1	116.943	3	9	5
2017	Red_Stettin_13	Plough	B1	122.939	4	15	16
2017	Robigus	Plough	B1	106.658	5	9	0
2017	Robigus	Plough	B1	122.831	3	7	4
2017	Samanta_117	Plough	B1	103.874	2	9	1
2017	Samanta_117	Plough	B1	159.261	4	9	0
2017	Soissons	Plough	B1	97.645	8	11	5
2017	Soissons	Plough	B1	121.628	7	9	5
2017	Steadfast	Plough	B1	115.445	5	8	6
2017	Steadfast	Plough	B1	122.856	3	10	2
2017	Tiepolo	Plough	B1	95.843	6	8	3
2017	Tiepolo	Plough	B1	100.319	5	10	0
2017	WW_502	Plough	B1	102.555	4	4	0
2017	WW_502	Plough	B1	119.324	5	8	4
2017	WW_512	Plough	B1	89.123	3	9	0
2017	WW_512	Plough	B1	127.721	4	5	0
2017	Alchemy	MinTill	B2	106.675	2	10	0
2017	Alchemy	MinTill	B2	128.37	4	8	0
2017	Bankuti_1201	MinTill	B2	91.419	5	5	2
2017	Bankuti_1201	MinTill	B2	92.317	4	9	1
2017	Cappelle_Desprez	MinTill	B2	88.919	4	7	4
2017	Cappelle_Desprez	MinTill	B2	97.022	4	13	6
2017	Hereward	MinTill	B2	75.743	3	8	0
2017	Hereward	MinTill	B2	96.718	5	11	0
2017	JB_Diego	MinTill	B2	118.384	6	9	4
2017	JB_Diego	MinTill	B2	127.652	7	12	0
2017	KWS_Santiago	MinTill	B2	133.136	4	10	0
2017	KWS_Santiago	MinTill	B2	136.332	7	9	3
2017	Maris_Wigeon	MinTill	B2	94.099	6	8	8
2017	Maris_Wigeon	MinTill	B2	103.619	4	11	2
2017	Milns_N_59	MinTill	B2	68.925	7	6	0
2017	Milns_N_59	MinTill	B2	88.533	2	8	0
2017	MV-Kolo	MinTill	B2	112.395	3	12	0
2017	MV-Kolo	MinTill	B2	120.643	7	8	0
2017	Ostka_Skomoroska	MinTill	B2	74.131	6	12	1
2017	Ostka_Skomoroska	MinTill	B2	105.468	5	11	0
2017	Red_Lammas	MinTill	B2	78.793	7	6	4
2017	Red_Lammas	MinTill	B2	100.739	8	9	0
2017	Red_Standard	MinTill	B2	88.949	5	20	7
2017	Red_Standard	MinTill	B2	112.483	4	11	3
2017	Red_Stettin_13	MinTill	B2	94.29	5	12	3
2017	Red_Stettin_13	MinTill	B2	136.245	8	11	4
2017	Robigus	MinTill	B2	85.596	5	10	0
2017	Robigus	MinTill	B2	106.274	4	10	2
2017	Samanta_117	MinTill	B2	108.704	3	7	1
2017	Samanta_117	MinTill	B2	114.361	4	9	0
2017	Soissons	MinTill	B2	101.062	4	7	5
2017	Soissons	MinTill	B2	105.101	5	5	0
2017	Steadfast	MinTill	B2	88.921	5	7	6
2017	Steadfast	MinTill	B2	137.121	4	9	1
2017	Tiepolo	MinTill	B2	79.962	3	9	2
2017	Tiepolo	MinTill	B2	105.688	5	11	2
2017	WW_502	MinTill	B2	112.731	4	9	0
2017	WW_502	MinTill	B2	120.604	6	8	0
2017	WW_512	MinTill	B2	93.541	3	9	5
2017	WW_512	MinTill	B2	127.123	6	28	1
2017	Alchemy	Plough	B2	114.928	5	6	0
2017	Alchemy	Plough	B2	117.881	6	10	3
2017	Bankuti_1201	Plough	B2	77.26	3	12	0
2017	Bankuti_1201	Plough	B2	116.014	4	10	6
2017	Cappelle_Desprez	Plough	B2	98.039	7	11	6
2017	Cappelle_Desprez	Plough	B2	120.819	4	8	0
2017	Hereward	Plough	B2	97.088	5	23	9
2017	Hereward	Plough	B2	114.179	6	12	4
2017	JB_Diego	Plough	B2	101.364	5	10	3
2017	JB_Diego	Plough	B2	124.668	6	15	6
2017	KWS_Santiago	Plough	B2	68.725	6	13	5
2017	KWS_Santiago	Plough	B2	145.951	5	14	0
2017	Maris_Wigeon	Plough	B2	85.421	6	12	4
2017	Maris_Wigeon	Plough	B2	97.968	3	13	1
2017	Milns_N_59	Plough	B2	101.613	5	22	15
2017	Milns_N_59	Plough	B2	107.891	2	10	6
2017	MV-Kolo	Plough	B2	104.054	4	9	0
2017	MV-Kolo	Plough	B2	112.419	5	7	0
2017	Ostka_Skomoroska	Plough	B2	83.768	8	10	5
2017	Ostka_Skomoroska	Plough	B2	127.932	5	9	1
2017	Red_Lammas	Plough	B2	101.504	5	13	5
2017	Red_Lammas	Plough	B2	107.368	5	22	16
2017	Red_Standard	Plough	B2	85.389	4	11	4
2017	Red_Standard	Plough	B2	119.49	7	11	0
2017	Red_Stettin_13	Plough	B2	120.462	6	14	8
2017	Red_Stettin_13	Plough	B2	128.095	7	20	16
2017	Robigus	Plough	B2	121.789	5	7	7
2017	Robigus	Plough	B2	124.78	6	8	4
2017	Samanta_117	Plough	B2	82.974	5	9	3
2017	Samanta_117	Plough	B2	91.706	4	8	4
2017	Soissons	Plough	B2	103.203	4	19	1
2017	Soissons	Plough	B2	140.53	3	12	0
2017	Steadfast	Plough	B2	80.173	2	6	0
2017	Steadfast	Plough	B2	102.564	7	14	0
2017	Tiepolo	Plough	B2	79.303	3	15	1
2017	Tiepolo	Plough	B2	96.34	2	13	3
2017	WW_502	Plough	B2	65.305	5	14	0
2017	WW_502	Plough	B2	106.151	9	12	6
2017	WW_512	Plough	B2	112.039	1	12	14
2017	WW_512	Plough	B2	156.141	6	12	5
2017	Alchemy	MinTill	B3	80.219	6	14	0
2017	Alchemy	MinTill	B3	99.706	4	11	0
2017	Bankuti_1201	MinTill	B3	89.517	4	12	1
2017	Bankuti_1201	MinTill	B3	102.239	5	11	0
2017	Cappelle_Desprez	MinTill	B3	95.306	6	9	7
2017	Cappelle_Desprez	MinTill	B3	111.995	9	17	12
2017	Hereward	MinTill	B3	98.769	6	12	2
2017	Hereward	MinTill	B3	118.588	4	7	0
2017	JB_Diego	MinTill	B3	93.534	6	9	3
2017	JB_Diego	MinTill	B3	139.189	7	6	0
2017	KWS_Santiago	MinTill	B3	67.258	4	7	4
2017	KWS_Santiago	MinTill	B3	114.643	5	16	0
2017	Maris_Wigeon	MinTill	B3	107.269	6	10	1
2017	Maris_Wigeon	MinTill	B3	112.329	7	8	3
2017	Milns_N_59	MinTill	B3	97.12	5	11	6
2017	Milns_N_59	MinTill	B3	110.466	4	8	7
2017	MV-Kolo	MinTill	B3	87.686	5	8	0
2017	MV-Kolo	MinTill	B3	102.04	4	7	0
2017	Ostka_Skomoroska	MinTill	B3	97	4	7	3
2017	Ostka_Skomoroska	MinTill	B3	122.29	4	8	3
2017	Red_Standard	MinTill	B3	72.528	7	13	0
2017	Red_Standard	MinTill	B3	127.916	6	12	6
2017	Red_Stettin_13	MinTill	B3	89.168	7	24	8
2017	Red_Stettin_13	MinTill	B3	90.793	3	8	0
2017	Robigus	MinTill	B3	118.772	3	7	3
2017	Robigus	MinTill	B3	132.177	5	10	1
2017	Samanta_117	MinTill	B3	87.476	2	8	1
2017	Samanta_117	MinTill	B3	94.294	2	8	0
2017	Soissons	MinTill	B3	115.017	6	4	1
2017	Soissons	MinTill	B3	120.557	8	10	1
2017	Steadfast	MinTill	B3	126.251	6	12	6
2017	Steadfast	MinTill	B3	134.29	5	13	2
2017	Tiepolo	MinTill	B3	90.69	3	8	0
2017	Tiepolo	MinTill	B3	99.782	6	15	1
2017	WW_502	MinTill	B3	55.859	5	8	0
2017	WW_502	MinTill	B3	82.778	6	12	6
2017	WW_512	MinTill	B3	87.038	7	37	3
2017	WW_512	MinTill	B3	133.89	8	26	4
2017	Alchemy	Plough	B3	102.962	7	9	4
2017	Alchemy	Plough	B3	108.964	4	9	1
2017	Bankuti_1201	Plough	B3	51.28	8	7	1
2017	Bankuti_1201	Plough	B3	128.771	3	7	1
2017	Cappelle_Desprez	Plough	B3	98.467	5	11	5
2017	Cappelle_Desprez	Plough	B3	104.239	7	12	6
2017	Hereward	Plough	B3	70.92	6	9	2
2017	Hereward	Plough	B3	116.453	4	24	1
2017	JB_Diego	Plough	B3	98.986	5	11	1
2017	JB_Diego	Plough	B3	119.378	6	10	1
2017	KWS_Santiago	Plough	B3	97.615	5	16	6
2017	KWS_Santiago	Plough	B3	126.14	4	10	4
2017	Maris_Wigeon	Plough	B3	72	4	12	1
2017	Maris_Wigeon	Plough	B3	110.543	2	4	2
2017	Milns_N_59	Plough	B3	93.941	7	10	0
2017	Milns_N_59	Plough	B3	127.103	6	8	1
2017	MV-Kolo	Plough	B3	113.705	3	6	0
2017	MV-Kolo	Plough	B3	127.592	6	9	0
2017	Ostka_Skomoroska	Plough	B3	64.503	6	8	4
2017	Ostka_Skomoroska	Plough	B3	125.988	3	11	5
2017	Red_Lammas	Plough	B3	115.926	5	11	4
2017	Red_Lammas	Plough	B3	135.633	4	9	0
2017	Red_Standard	Plough	B3	75.715	5	10	3
2017	Red_Standard	Plough	B3	128.642	6	9	4
2017	Red_Stettin_13	Plough	B3	104.07	5	10	8
2017	Red_Stettin_13	Plough	B3	115.141	6	15	10
2017	Robigus	Plough	B3	117.143	6	11	7
2017	Robigus	Plough	B3	132.297	6	9	2
2017	Samanta_117	Plough	B3	95.011	4	5	4
2017	Samanta_117	Plough	B3	130.675	4	5	3
2017	Soissons	Plough	B3	87.364	4	19	3
2017	Soissons	Plough	B3	121.167	5	12	1
2017	Steadfast	Plough	B3	82.167	6	9	0
2017	Steadfast	Plough	B3	103.78	7	24	2
2017	Tiepolo	Plough	B3	105.532	5	10	0
2017	Tiepolo	Plough	B3	114.542	5	9	4
2017	WW_502	Plough	B3	121.495	6	10	0
2017	WW_502	Plough	B3	126.379	9	11	0
2017	WW_512	Plough	B3	89.8	5	14	0
2017	WW_512	Plough	B3	133.384	4	17	5
2017	Alchemy	MinTill	B4	103.581	5	11	3
2017	Alchemy	MinTill	B4	133.962	6	9	5
2017	Bankuti_1201	MinTill	B4	90.323	2	9	0
2017	Bankuti_1201	MinTill	B4	124.386	6	9	0
2017	Cappelle_Desprez	MinTill	B4	111.207	5	6	0
2017	Cappelle_Desprez	MinTill	B4	112.848	10	7	2
2017	Hereward	MinTill	B4	111.283	4	16	4
2017	Hereward	MinTill	B4	133.193	4	12	0
2017	JB_Diego	MinTill	B4	92.354	6	9	3
2017	JB_Diego	MinTill	B4	95.754	10	15	3
2017	KWS_Santiago	MinTill	B4	96.869	3	8	1
2017	KWS_Santiago	MinTill	B4	124.003	4	13	2
2017	Maris_Wigeon	MinTill	B4	74.409	5	10	3
2017	Maris_Wigeon	MinTill	B4	139.901	6	18	9
2017	Milns_N_59	MinTill	B4	35.21	4	11	0
2017	Milns_N_59	MinTill	B4	92.923	6	10	1
2017	MV-Kolo	MinTill	B4	84.826	5	8	5
2017	MV-Kolo	MinTill	B4	128.3	3	12	0
2017	Ostka_Skomoroska	MinTill	B4	99.275	3	7	0
2017	Ostka_Skomoroska	MinTill	B4	125.297	6	7	0
2017	Red_Lammas	MinTill	B4	62.581	4	7	3
2017	Red_Lammas	MinTill	B4	65.176	7	11	5
2017	Red_Standard	MinTill	B4	86.938	4	9	2
2017	Red_Standard	MinTill	B4	106.266	7	18	10
2017	Red_Stettin_13	MinTill	B4	70.514	5	7	2
2017	Red_Stettin_13	MinTill	B4	119.12	6	12	0
2017	Robigus	MinTill	B4	84.65	9	33	1
2017	Robigus	MinTill	B4	98.495	4	9	7
2017	Samanta_117	MinTill	B4	43.666	3	9	0
2017	Samanta_117	MinTill	B4	50.686	3	13	0
2017	Soissons	MinTill	B4	101.093	4	8	0
2017	Soissons	MinTill	B4	120.73	4	11	3
2017	Steadfast	MinTill	B4	50.462	4	13	6
2017	Steadfast	MinTill	B4	55.433	6	11	0
2017	Tiepolo	MinTill	B4	77.473	6	11	5
2017	Tiepolo	MinTill	B4	135.982	4	8	2
2017	WW_502	MinTill	B4	95.939	5	4	0
2017	WW_502	MinTill	B4	112.321	4	11	2
2017	WW_512	MinTill	B4	59.588	3	9	5
2017	WW_512	MinTill	B4	114.673	3	14	0
2017	Alchemy	Plough	B4	96.882	5	32	9
2017	Alchemy	Plough	B4	108.68	4	12	2
2017	Cappelle_Desprez	Plough	B4	85.59	6	10	3
2017	Cappelle_Desprez	Plough	B4	110.688	7	10	7
2017	Hereward	Plough	B4	82.495	5	6	2
2017	Hereward	Plough	B4	104.249	5	7	2
2017	JB_Diego	Plough	B4	82.538	6	8	3
2017	JB_Diego	Plough	B4	115.381	6	12	6
2017	KWS_Santiago	Plough	B4	90.655	3	11	0
2017	KWS_Santiago	Plough	B4	139.509	4	10	4
2017	Maris_Wigeon	Plough	B4	53.756	7	8	10
2017	Maris_Wigeon	Plough	B4	125.339	5	11	2
2017	Milns_N_59	Plough	B4	110.754	6	11	4
2017	Milns_N_59	Plough	B4	124.914	5	15	0
2017	MV-Kolo	Plough	B4	67.953	6	31	13
2017	MV-Kolo	Plough	B4	88.941	6	13	7
2017	Ostka_Skomoroska	Plough	B4	84.027	9	8	5
2017	Ostka_Skomoroska	Plough	B4	84.518	5	13	3
2017	Red_Lammas	Plough	B4	69.817	4	16	16
2017	Red_Lammas	Plough	B4	87.708	5	6	8
2017	Red_Standard	Plough	B4	99.618	5	15	5
2017	Red_Standard	Plough	B4	123.888	6	9	12
2017	Red_Stettin_13	Plough	B4	68.229	5	5	1
2017	Red_Stettin_13	Plough	B4	121.651	2	16	1
2017	Robigus	Plough	B4	82.36	5	18	2
2017	Robigus	Plough	B4	109.385	4	15	2
2017	Samanta_117	Plough	B4	77.991	5	9	5
2017	Samanta_117	Plough	B4	90.706	6	13	0
2017	Soissons	Plough	B4	79.814	7	17	4
2017	Soissons	Plough	B4	94.955	7	23	3
2017	Steadfast	Plough	B4	118.224	4	13	1
2017	Steadfast	Plough	B4	122.99	11	8	5
2017	Tiepolo	Plough	B4	106.055	4	12	3
2017	Tiepolo	Plough	B4	120.466	3	11	4
2017	WW_502	Plough	B4	65.96	4	16	4
2017	WW_502	Plough	B4	108.823	4	7	2
2017	WW_512	Plough	B4	95.356	4	9	3
2017	WW_512	Plough	B4	126.443	6	10	2

## Sheet: Duxford
Plot	Variety	Sowing rate	Row block	Crown root angle	Seminal root number	Crown root number	Nodal root number
40	Cordiale	300	1	55	5	14	4
40	Cordiale	300	1	42.5	6	9	0
26	Robigus	300	1	40	6	13	0
26	Robigus	300	1	55	6	10	1
117	Cordiale	300	2	50	6	10	6
117	Cordiale	300	2	55	5	8	5
173	Maris_fundin	300	2	60	5	10	0
173	Maris_fundin	300	2	55	6	8	1
227	Soissons	300	2	48.5	6	16	0
227	Soissons	300	2	55	8	9	3
291	Robigus	300	3	49	5	11	0
291	Robigus	300	3	45	6	11	0
235	Soissons	300	3	42.5	7	15	0
235	Soissons	300	3	61.5	6	13	3
242	Stetson	300	3	65	6	15	5
242	Stetson	300	3	47.5	3	13	3
366	Brigadier	300	4	47.5	5	15	0
366	Brigadier	300	4	57.5	6	11	0
422	Flamingo	300	4	45	8	15	4
422	Flamingo	300	4	55	7	14	4
409	Slejpner	300	4	40	8	16	0
409	Slejpner	300	4	20	6	14	0
435	Spark	300	4	57.5	7	13	4
435	Spark	300	4	52.5	6	11	0
454	Stetson	300	4	62.5	2	17	5
454	Stetson	300	4	55	3	13	0
565	Banco	300	5	50	7	15	2
565	Banco	300	5	45	5	15	2
567	Brigadier	300	5	37.5	6	12	0
567	Brigadier	300	5	42.5	6	9	0
519	Holdfast	300	5	48.5	6	19	0
519	Holdfast	300	5	45	5	16	3
496	Slejpner	300	5	46.5	9	16	0
496	Slejpner	300	5	52.5	6	10	8
643	Brigadier	300	6	45	6	15	0
643	Brigadier	300	6	50	7	13	0
687	Cordiale	300	6	55	6	18	2
687	Cordiale	300	6	48.5	6	8	2
593	Holdfast	300	6	50	7	12	5
593	Holdfast	300	6	37.5	5	9	4
728	Copain	300	7	51	7	14	0
728	Copain	300	7	45	5	14	0
764	Kloka	300	7	42.5	4	21	3
764	Kloka	300	7	52.5	6	14	3
903	Bersee	300	8	37.5	7	8	5
823	Flamingo	300	8	47.5	7	13	6
823	Flamingo	300	8	54	5	11	2
1008	Slejpner	300	9	58.5	5	16	5
1008	Slejpner	300	9	52	5	6	5
979	Spark	300	9	52	6	13	0
979	Spark	300	9	35	8	11	5
1012	Steadfast	300	9	53	5	15	0
1012	Steadfast	300	9	61.5	5	14	5
1123	Copain	300	10	64	8	16	0
1123	Copain	300	10	59	7	12	0
1119	Robigus	300	10	53.5	6	18	0
1119	Robigus	300	10	50	6	17	0
1103	Spark	300	10	40	8	14	5
1103	Spark	300	10	42	5	9	5
1183	Gladiator	300	11	50	6	11	2
1183	Gladiator	300	11	43.5	7	11	1
1158	Kloka	300	11	55	8	17	1
1158	Kloka	300	11	43.5	8	17	1
1214	Maris_fundin	300	11	56	7	14	1
1214	Maris_fundin	300	11	58.5	6	13	5
1273	Gladiator	300	12	51	7	16	5
1273	Gladiator	300	12	59	6	15	5
1343	Spark	300	12	50	9	13	2
1343	Spark	300	12	64.5	7	11	3
1347	Stetson	300	12	58.5	7	19	0
1347	Stetson	300	12	50.5	7	10	2
1450	Banco	300	13	42.5	5	15	0
1450	Banco	300	13	46.5	5	14	3
1479	Bersee	300	13	57.5	6	18	4
1479	Bersee	300	13	52.5	7	15	0
1428	Soissons	300	13	66	7	16	4
1428	Soissons	300	13	56.5	6	12	3
1547	Brigadier	300	14	40	5	13	0
1547	Brigadier	300	14	62.5	6	12	3
1515	Gladiator	300	14	59.5	6	9	4
1515	Gladiator	300	14	57.5	6	8	4
1713	Maris_fundin	300	15	50	6	19	2
1713	Maris_fundin	300	15	60	7	13	0
1679	Robigus	300	15	36.5	6	12	2
1679	Robigus	300	15	48	6	11	3
1635	Steadfast	300	15	57	5	19	6
1635	Steadfast	300	15	64	6	13	5
1836	Copain	300	16	40	6	15	1
1836	Copain	300	16	50	5	10	0
1768	Gladiator	300	16	NA	NA	NA	NA
1768	Gladiator	300	16	NA	NA	NA	NA
1741	Holdfast	300	16	48.5	7	35	5
1741	Holdfast	300	16	45	5	27	3
1809	Kloka	300	16	52.5	7	7	3
1809	Kloka	300	16	27.5	7	6	3
1749	Steadfast	300	16	45	5	56	6
1749	Steadfast	300	16	60	7	42	9
1751	Stetson	300	16	48	4	11	3
1751	Stetson	300	16	64	6	10	5
1889	Cordiale	300	17	61	5	8	3
1889	Cordiale	300	17	45.5	6	8	4
1870	Slejpner	300	17	35	8	14	0
1870	Slejpner	300	17	52.5	4	11	8
1946	Soissons	300	17	45	7	16	0
1946	Soissons	300	17	45	7	12	1
2023	Banco	300	18	70	5	14	0
2023	Banco	300	18	60	7	13	3
1961	Bersee	300	18	47.5	5	13	0
1961	Bersee	300	18	50	8	10	0
2011	Flamingo	300	18	46.5	7	15	3
2011	Flamingo	300	18	45	6	10	4
2027	Holdfast	300	18	52.5	5	16	5
2027	Holdfast	300	18	48	6	10	4
1980	Steadfast	300	18	55	6	19	7
1980	Steadfast	300	18	57.5	6	13	7
2182	Banco	300	19	37	4	15	5
2182	Banco	300	19	42	7	10	1
2102	Maris_fundin	300	19	55	7	15	0
2102	Maris_fundin	300	19	52	5	15	4
2258	Bersee	300	20	42.5	6	15	4
2258	Bersee	300	20	60	9	11	5
2294	Copain	300	20	58	10	13	0
2294	Copain	300	20	48	5	9	0
2216	Kloka	300	20	44.5	6	13	0
2216	Kloka	300	20	64	8	12	0
19	Kloka	600	1	47.5	10	10	0
19	Kloka	600	1	57.5	7	7	0
10	Maris_fundin	600	1	55	8	15	0
10	Maris_fundin	600	1	57.5	7	12	0
71	Robigus	600	1	55	5	15	0
71	Robigus	600	1	62.5	6	9	4
62	Stetson	600	1	40	2	16	2
62	Stetson	600	1	47.5	5	14	4
137	Bersee	600	2	40	5	12	0
137	Bersee	600	2	55	5	7	3
170	Brigadier	600	2	37.5	7	11	1
170	Brigadier	600	2	54	5	5	0
191	Slejpner	600	2	45	7	12	0
191	Slejpner	600	2	60	6	10	0
302	Flamingo	600	3	45	7	16	0
302	Flamingo	600	3	46	7	12	4
280	Slejpner	600	3	33.5	6	13	0
280	Slejpner	600	3	27.5	5	13	0
339	Spark	600	3	55	6	13	0
339	Spark	600	3	42.5	5	12	0
262	Steadfast	600	3	43	7	11	8
262	Steadfast	600	3	52.5	4	10	5
418	Kloka	600	4	57.5	8	8	3
418	Kloka	600	4	67.5	5	5	3
396	Stetson	600	4	35	7	14	6
396	Stetson	600	4	46	6	11	0
549	Holdfast	600	5	57.5	7	17	0
549	Holdfast	600	5	42.5	6	12	0
575	Steadfast	600	5	47.5	6	25	2
575	Steadfast	600	5	55	8	20	0
605	Copain	600	6	50	6	10	1
605	Copain	600	6	52.5	5	8	0
630	Holdfast	600	6	49	7	11	5
630	Holdfast	600	6	42.5	4	11	4
616	Robigus	600	6	42.5	5	12	0
616	Robigus	600	6	32.5	6	8	2
676	Steadfast	600	6	30	7	13	4
676	Steadfast	600	6	40	5	10	6
721	Bersee	600	7	58.5	7	16	5
721	Bersee	600	7	58.5	7	10	3
749	Copain	600	7	60.5	10	12	2
749	Copain	600	7	57.5	9	10	0
788	Maris_fundin	600	7	56.5	7	14	4
788	Maris_fundin	600	7	71.5	9	10	0
717	Robigus	600	7	64.5	7	17	5
717	Robigus	600	7	45.5	6	11	3
776	Spark	600	7	44.5	4	14	3
776	Spark	600	7	57.5	7	12	0
907	Brigadier	600	8	45.5	6	12	0
907	Brigadier	600	8	28	7	10	2
915	Copain	600	8	66	7	15	1
915	Copain	600	8	57.5	9	12	0
890	Cordiale	600	8	37.5	5	11	0
890	Cordiale	600	8	52.5	6	7	1
1002	Banco	600	9	54	7	11	5
1002	Banco	600	9	52	4	11	6
947	Brigadier	600	9	50	7	7	5
947	Brigadier	600	9	40.5	9	7	3
921	Cordiale	600	9	46	8	12	5
921	Cordiale	600	9	60	7	10	4
968	Kloka	600	9	60	6	6	4
968	Kloka	600	9	66	10	5	2
1068	Banco	600	10	51.5	7	14	2
1068	Banco	600	10	46.5	7	9	1
1085	Flamingo	600	10	51	8	11	2
1085	Flamingo	600	10	49	7	11	2
1130	Holdfast	600	10	67.5	4	13	0
1130	Holdfast	600	10	52	8	11	0
1170	Kloka	600	11	72.5	8	12	3
1170	Kloka	600	11	55.5	8	12	0
1205	Robigus	600	11	52.5	6	14	1
1205	Robigus	600	11	54	4	13	0
1242	Slejpner	600	11	40	7	14	0
1242	Slejpner	600	11	53	5	12	0
1152	Soissons	600	11	62.5	5	11	0
1152	Soissons	600	11	63	7	8	0
1280	Bersee	600	12	80	7	9	6
1280	Bersee	600	12	45.5	7	9	3
1321	Cordiale	600	12	70	6	8	2
1321	Cordiale	600	12	55	6	5	3
1353	Soissons	600	12	53.5	7	13	0
1353	Soissons	600	12	47	6	11	0
1311	Spark	600	12	58.5	6	12	0
1311	Spark	600	12	60	7	9	4
1394	Cordiale	600	13	64.5	6	10	3
1394	Cordiale	600	13	56.5	7	9	2
1411	Slejpner	600	13	42	6	17	0
1411	Slejpner	600	13	45.5	6	11	0
1528	Flamingo	600	14	51	5	13	0
1528	Flamingo	600	14	53	6	12	0
1553	Gladiator	600	14	51	5	7	1
1553	Gladiator	600	14	67.5	6	5	0
1525	Holdfast	600	14	50	5	14	6
1525	Holdfast	600	14	45	5	13	5
1591	Maris_fundin	600	14	57.5	5	15	6
1591	Maris_fundin	600	14	57.5	5	10	4
1576	Steadfast	600	14	55	5	19	5
1576	Steadfast	600	14	57.5	7	12	5
1659	Banco	600	15	61.5	9	14	0
1659	Banco	600	15	53.5	8	12	6
1651	Gladiator	600	15	71.5	4	8	1
1651	Gladiator	600	15	47.5	7	8	1
1760	Flamingo	600	16	40	6	16	0
1760	Flamingo	600	16	51	7	12	2
1822	Soissons	600	16	50	7	10	0
1822	Soissons	600	16	30	5	10	0
1895	Bersee	600	17	59.5	8	12	4
1895	Bersee	600	17	59	7	8	5
1943	Brigadier	600	17	52	7	14	0
1943	Brigadier	600	17	39.5	6	14	0
1955	Copain	600	17	47.5	6	19	0
1955	Copain	600	17	50	5	13	0
2039	Flamingo	600	18	57.5	6	18	0
2039	Flamingo	600	18	40	6	15	0
2004	Spark	600	18	58	6	10	0
2004	Spark	600	18	45	5	9	0
1972	Stetson	600	18	41	7	9	1
1972	Stetson	600	18	35	4	7	0
2083	Gladiator	600	19	58.5	6	12	3
2083	Gladiator	600	19	37.5	6	11	0
2176	Maris_fundin	600	19	41	5	19	2
2176	Maris_fundin	600	19	51.5	NA	10	4
2172	Soissons	600	19	47.5	5	15	0
2172	Soissons	600	19	45	6	13	0
2165	Stetson	600	19	55	6	14	3
2165	Stetson	600	19	57	6	11	4
2235	Banco	600	20	70	6	13	3
2235	Banco	600	20	54.5	8	10	5
2225	Gladiator	600	20	42.5	6	12	0
2225	Gladiator	600	20	40	3	9	5
